# Supplementary material for: Tumor mutational burden quantification from targeted gene panels: major advancements and challenges
Source: J Immunother Cancer. 2019 Jul 15;7:183. doi: 10.1186/s40425-019-0647-4 (PMC6631597; doi:10.1186/s40425-019-0647-4)
Supplement: Supplementary file 2 — Table S2. In silico analysis of the correlation between panel-based and WES-based TMB. Correlation between panel-based and WES-based TMB, considered the gold standard value, is used to estimate the accuracy of panel-based TMB quantification. Panel-based TMB quantification was simulated in silico using a subset of WES which only contains genes targeted by the panel. (XLSX 11 kb) [file 40425_2019_647_MOESM2_ESM.xlsx]

## Sheet: Foglio1
Gene panel (provider)	Statistics	Value	Dataset	Cancer	# patients	Reference
FM1 CDx (Foundation Medicine)	R (Pearson)	0.9986	TCGA	PAAD	150	Wang, JAMA 2019 (49)
FM1 CDx (Foundation Medicine)	R (Pearson)	0.9921	TCGA	SKCM	368	Wang, JAMA 2019 (49)
FM1 CDx (Foundation Medicine)	R (Pearson)	0.9826	TCGA	PRAD	499	Wang, JAMA 2019 (49)
FM1 CDx (Foundation Medicine)	R (Pearson)	0.9843	TCGA	UCEC	248	Wang, JAMA 2019 (49)
FM1 CDx (Foundation Medicine)	R (Pearson)	0.9725	TCGA	STAD	395	Wang, JAMA 2019 (49)
FM1 CDx (Foundation Medicine)	R (Pearson)	0.9696	TCGA	COADREAD	223	Wang, JAMA 2019 (49)
FM1 CDx (Foundation Medicine)	R (Pearson)	0.965	TCGA	UCS	57	Wang, JAMA 2019 (49)
FM1 CDx (Foundation Medicine)	R (Pearson)	0.9163	TCGA	BRCA	982	Wang, JAMA 2019 (49)
FM1 CDx (Foundation Medicine)	R (Pearson)	0.871	TCGA	DLBC	48	Wang, JAMA 2019 (49)
FM1 CDx (Foundation Medicine)	R (Pearson)	0.9243	TCGA	THYM	123	Wang, JAMA 2019 (49)
FM1 CDx (Foundation Medicine)	R (Pearson)	0.84	TCGA	LUAD	230	Wang, JAMA 2019 (49)
FM1 CDx (Foundation Medicine)	R (Pearson)	0.8615	TCGA	ESCA	185	Wang, JAMA 2019 (49)
FM1 CDx (Foundation Medicine)	R (Pearson)	0.8575	TCGA	LIHC	373	Wang, JAMA 2019 (49)
FM1 CDx (Foundation Medicine)	R (Pearson)	0.9268	TCGA	ACC	90	Wang, JAMA 2019 (49)
FM1 CDx (Foundation Medicine)	R (Pearson)	0.8367	TCGA	LUSC	178	Wang, JAMA 2019 (49)
FM1 CDx (Foundation Medicine)	R (Pearson)	0.8578	TCGA	CESC	194	Wang, JAMA 2019 (49)
FM1 CDx (Foundation Medicine)	R (Pearson)	0.8517	TCGA	NSCLC	1144	Wang, JAMA 2019 (49)
FM1 CDx (Foundation Medicine)	R (Pearson)	0.8435	TCGA	HNSC	512	Wang, JAMA 2019 (49)
FM1 CDx (Foundation Medicine)	R (Pearson)	0.862	TCGA	KIRC	451	Wang, JAMA 2019 (49)
FM1 CDx (Foundation Medicine)	R (Pearson)	0.8117	TCGA	SARC	247	Wang, JAMA 2019 (49)
FM1 CDx (Foundation Medicine)	R (Pearson)	0.8119	TCGA	BLCA	130	Wang, JAMA 2019 (49)
FM1 CDx (Foundation Medicine)	R (Pearson)	0.8225	TCGA	UVM	80	Wang, JAMA 2019 (49)
FM1 CDx (Foundation Medicine)	R (Pearson)	0.8551	TCGA	KICH	66	Wang, JAMA 2019 (49)
FM1 CDx (Foundation Medicine)	R (Pearson)	0.7781	TCGA	CHOL	35	Wang, JAMA 2019 (49)
FM1 CDx (Foundation Medicine)	R (Pearson)	0.3094	TCGA	LGG	286	Wang, JAMA 2019 (49)
FM1 CDx (Foundation Medicine)	R (Pearson)	0.3295	TCGA	TGCT	155	Wang, JAMA 2019 (49)
FM1 CDx (Foundation Medicine)	R (Pearson)	0.2497	TCGA	KIRP	282	Wang, JAMA 2019 (49)
FM1 CDx (Foundation Medicine)	R (Pearson)	0.1772	TCGA	GBM	290	Wang, JAMA 2019 (49)
FM1 CDx (Foundation Medicine)	R (Pearson)	0.1955	TCGA	OV	316	Wang, JAMA 2019 (49)
FM1 CDx (Foundation Medicine)	R (Pearson)	0.1841	TCGA	THCA	401	Wang, JAMA 2019 (49)
FM1 CDx (Foundation Medicine)	R (Pearson)	0.1557	TCGA	LAML	197	Wang, JAMA 2019 (49)
FM1 CDx (Foundation Medicine)	R (Pearson)	0.0706	TCGA	PCPG	184	Wang, JAMA 2019 (49)
FM1 CDx (Foundation Medicine)	R (Pearson)	0.0811	TCGA	MESO	82	Wang, JAMA 2019 (49)
FM1 CDx (Foundation Medicine)	R2 (Pearson)	0.96	TCGA	various	9250	Wang, JAMA 2019 (49)
FM1 v3 (Foundation Medicine)	R2	0.98	TCGA	various	8917	Chalmers, Genome Med 2017 (22)
FM1 v3 (Foundation Medicine)	R2 (Spearman)	0.995	TCGA	SKCM	345	Johnson, Cancer Immunol Res 2016 (12)
FM1 v3 (Foundation Medicine)	Spearman's P-value	<0.0001	TCGA	NSCLC	710	Hellman, Cancer Cell 2018bis (50)
FM1 v3 (Foundation Medicine)	Spearman's rho (95% CI)	0.93 (0.88-0.95)	TCGA	NSCLC	710	Hellman, Cancer Cell 2018bis (50)
Guardant360 (Guardant Health)	R	0.92	TCGA	various	9104	Quinn, Ann Oncol 2018 (62)
Guardant360 (Guardant Health)	R (Pearson)	0.9916	TCGA	PAAD	150	Wang, JAMA 2019 (49)
Guardant360 (Guardant Health)	R (Pearson)	0.9754	TCGA	SKCM	368	Wang, JAMA 2019 (49)
Guardant360 (Guardant Health)	R (Pearson)	0.8928	TCGA	PRAD	499	Wang, JAMA 2019 (49)
Guardant360 (Guardant Health)	R (Pearson)	0.9619	TCGA	UCEC	248	Wang, JAMA 2019 (49)
Guardant360 (Guardant Health)	R (Pearson)	0.8884	TCGA	STAD	395	Wang, JAMA 2019 (49)
Guardant360 (Guardant Health)	R (Pearson)	0.9373	TCGA	COADREAD	223	Wang, JAMA 2019 (49)
Guardant360 (Guardant Health)	R (Pearson)	0.8799	TCGA	UCS	57	Wang, JAMA 2019 (49)
Guardant360 (Guardant Health)	R (Pearson)	0.6491	TCGA	BRCA	982	Wang, JAMA 2019 (49)
Guardant360 (Guardant Health)	R (Pearson)	0.6739	TCGA	DLBC	48	Wang, JAMA 2019 (49)
Guardant360 (Guardant Health)	R (Pearson)	0.5988	TCGA	THYM	123	Wang, JAMA 2019 (49)
Guardant360 (Guardant Health)	R (Pearson)	0.6578	TCGA	LUAD	230	Wang, JAMA 2019 (49)
Guardant360 (Guardant Health)	R (Pearson)	0.5114	TCGA	ESCA	185	Wang, JAMA 2019 (49)
Guardant360 (Guardant Health)	R (Pearson)	0.4234	TCGA	LIHC	373	Wang, JAMA 2019 (49)
Guardant360 (Guardant Health)	R (Pearson)	0.8179	TCGA	ACC	90	Wang, JAMA 2019 (49)
Guardant360 (Guardant Health)	R (Pearson)	0.5602	TCGA	LUSC	178	Wang, JAMA 2019 (49)
Guardant360 (Guardant Health)	R (Pearson)	0.621	TCGA	CESC	194	Wang, JAMA 2019 (49)
Guardant360 (Guardant Health)	R (Pearson)	0.5639	TCGA	NSCLC	1144	Wang, JAMA 2019 (49)
Guardant360 (Guardant Health)	R (Pearson)	0.5049	TCGA	HNSC	512	Wang, JAMA 2019 (49)
Guardant360 (Guardant Health)	R (Pearson)	0.5535	TCGA	KIRC	451	Wang, JAMA 2019 (49)
Guardant360 (Guardant Health)	R (Pearson)	0.5501	TCGA	SARC	247	Wang, JAMA 2019 (49)
Guardant360 (Guardant Health)	R (Pearson)	0.5334	TCGA	BLCA	130	Wang, JAMA 2019 (49)
Guardant360 (Guardant Health)	R (Pearson)	0.5246	TCGA	UVM	80	Wang, JAMA 2019 (49)
Guardant360 (Guardant Health)	R (Pearson)	0.5143	TCGA	KICH	66	Wang, JAMA 2019 (49)
Guardant360 (Guardant Health)	R (Pearson)	0.2313	TCGA	CHOL	35	Wang, JAMA 2019 (49)
Guardant360 (Guardant Health)	R (Pearson)	0.1307	TCGA	LGG	286	Wang, JAMA 2019 (49)
Guardant360 (Guardant Health)	R (Pearson)	0.0231	TCGA	TGCT	155	Wang, JAMA 2019 (49)
Guardant360 (Guardant Health)	R (Pearson)	0.0821	TCGA	KIRP	282	Wang, JAMA 2019 (49)
Guardant360 (Guardant Health)	R (Pearson)	0.1047	TCGA	GBM	290	Wang, JAMA 2019 (49)
Guardant360 (Guardant Health)	R (Pearson)	0.092	TCGA	OV	316	Wang, JAMA 2019 (49)
Guardant360 (Guardant Health)	R (Pearson)	0.0244	TCGA	THCA	401	Wang, JAMA 2019 (49)
Guardant360 (Guardant Health)	R (Pearson)	0.0677	TCGA	LAML	197	Wang, JAMA 2019 (49)
Guardant360 (Guardant Health)	R (Pearson)	0.0026	TCGA	PCPG	184	Wang, JAMA 2019 (49)
Guardant360 (Guardant Health)	R (Pearson)	0.0164	TCGA	MESO	82	Wang, JAMA 2019 (49)
Guardant360 (Guardant Health)	R2 (Pearson)	0.9	TCGA	various	9250	Wang, JAMA 2019 (49)
GuardantOMNI (Guardant Health)	R	0.99	TCGA	various	9104	Quinn, Ann Oncol 2018 (62)
MSK-IMPACT (Memorial Sloan Kettering)	R (Pearson)	0.9991	TCGA	PAAD	150	Wang, JAMA 2019 (49)
MSK-IMPACT (Memorial Sloan Kettering)	R (Pearson)	0.9943	TCGA	SKCM	368	Wang, JAMA 2019 (49)
MSK-IMPACT (Memorial Sloan Kettering)	R (Pearson)	0.986	TCGA	PRAD	499	Wang, JAMA 2019 (49)
MSK-IMPACT (Memorial Sloan Kettering)	R (Pearson)	0.9844	TCGA	UCEC	248	Wang, JAMA 2019 (49)
MSK-IMPACT (Memorial Sloan Kettering)	R (Pearson)	0.9839	TCGA	STAD	395	Wang, JAMA 2019 (49)
MSK-IMPACT (Memorial Sloan Kettering)	R (Pearson)	0.9813	TCGA	COADREAD	223	Wang, JAMA 2019 (49)
MSK-IMPACT (Memorial Sloan Kettering)	R (Pearson)	0.9735	TCGA	UCS	57	Wang, JAMA 2019 (49)
MSK-IMPACT (Memorial Sloan Kettering)	R (Pearson)	0.937	TCGA	BRCA	982	Wang, JAMA 2019 (49)
MSK-IMPACT (Memorial Sloan Kettering)	R (Pearson)	0.9347	TCGA	DLBC	48	Wang, JAMA 2019 (49)
MSK-IMPACT (Memorial Sloan Kettering)	R (Pearson)	0.9264	TCGA	THYM	123	Wang, JAMA 2019 (49)
MSK-IMPACT (Memorial Sloan Kettering)	R (Pearson)	0.9154	TCGA	LUAD	230	Wang, JAMA 2019 (49)
MSK-IMPACT (Memorial Sloan Kettering)	R (Pearson)	0.9053	TCGA	ESCA	185	Wang, JAMA 2019 (49)
MSK-IMPACT (Memorial Sloan Kettering)	R (Pearson)	0.9023	TCGA	LIHC	373	Wang, JAMA 2019 (49)
MSK-IMPACT (Memorial Sloan Kettering)	R (Pearson)	0.8912	TCGA	ACC	90	Wang, JAMA 2019 (49)
MSK-IMPACT (Memorial Sloan Kettering)	R (Pearson)	0.8903	TCGA	LUSC	178	Wang, JAMA 2019 (49)
MSK-IMPACT (Memorial Sloan Kettering)	R (Pearson)	0.8885	TCGA	CESC	194	Wang, JAMA 2019 (49)
MSK-IMPACT (Memorial Sloan Kettering)	R (Pearson)	0.8851	TCGA	NSCLC	1144	Wang, JAMA 2019 (49)
MSK-IMPACT (Memorial Sloan Kettering)	R (Pearson)	0.8825	TCGA	HNSC	512	Wang, JAMA 2019 (49)
MSK-IMPACT (Memorial Sloan Kettering)	R (Pearson)	0.8738	TCGA	KIRC	451	Wang, JAMA 2019 (49)
MSK-IMPACT (Memorial Sloan Kettering)	R (Pearson)	0.8731	TCGA	SARC	247	Wang, JAMA 2019 (49)
MSK-IMPACT (Memorial Sloan Kettering)	R (Pearson)	0.8717	TCGA	BLCA	130	Wang, JAMA 2019 (49)
MSK-IMPACT (Memorial Sloan Kettering)	R (Pearson)	0.8693	TCGA	UVM	80	Wang, JAMA 2019 (49)
MSK-IMPACT (Memorial Sloan Kettering)	R (Pearson)	0.8685	TCGA	KICH	66	Wang, JAMA 2019 (49)
MSK-IMPACT (Memorial Sloan Kettering)	R (Pearson)	0.8578	TCGA	CHOL	35	Wang, JAMA 2019 (49)
MSK-IMPACT (Memorial Sloan Kettering)	R (Pearson)	0.489	TCGA	LGG	286	Wang, JAMA 2019 (49)
MSK-IMPACT (Memorial Sloan Kettering)	R (Pearson)	0.4447	TCGA	TGCT	155	Wang, JAMA 2019 (49)
MSK-IMPACT (Memorial Sloan Kettering)	R (Pearson)	0.3729	TCGA	KIRP	282	Wang, JAMA 2019 (49)
MSK-IMPACT (Memorial Sloan Kettering)	R (Pearson)	0.3237	TCGA	GBM	290	Wang, JAMA 2019 (49)
MSK-IMPACT (Memorial Sloan Kettering)	R (Pearson)	0.32	TCGA	OV	316	Wang, JAMA 2019 (49)
MSK-IMPACT (Memorial Sloan Kettering)	R (Pearson)	0.2791	TCGA	THCA	401	Wang, JAMA 2019 (49)
MSK-IMPACT (Memorial Sloan Kettering)	R (Pearson)	0.2039	TCGA	LAML	197	Wang, JAMA 2019 (49)
MSK-IMPACT (Memorial Sloan Kettering)	R (Pearson)	0.1253	TCGA	PCPG	184	Wang, JAMA 2019 (49)
MSK-IMPACT (Memorial Sloan Kettering)	R (Pearson)	0.0922	TCGA	MESO	82	Wang, JAMA 2019 (49)
MSK-IMPACT (Memorial Sloan Kettering)	R2 (Pearson)	0.97	TCGA	various	9250	Wang, JAMA 2019 (49)
MSK-IMPACT (Memorial Sloan Kettering)	Spearman's rho (95% CI)	0.91 (0.85-0.94)	TCGA	NSCLC	710	Hellman, Cancer Cell 2018bis (50)
MSK-IMPACT (Memorial Sloan Kettering)	Spearman's rho P-value	<0.0001	TCGA	NSCLC	710	Hellman, Cancer Cell 2018bis (50)
NCC-GP150 (National Cancer Center Japan)	R (Pearson)	0.96	TCGA	various	9250	Wang, JAMA 2019 (49)
NCC-GP150 (National Cancer Center Japan)	R (Pearson)	0.9971	TCGA	PAAD	150	Wang, JAMA 2019 (49)
NCC-GP150 (National Cancer Center Japan)	R (Pearson)	0.99	TCGA	SKCM	368	Wang, JAMA 2019 (49)
NCC-GP150 (National Cancer Center Japan)	R (Pearson)	0.9621	TCGA	PRAD	499	Wang, JAMA 2019 (49)
NCC-GP150 (National Cancer Center Japan)	R (Pearson)	0.9865	TCGA	UCEC	248	Wang, JAMA 2019 (49)
NCC-GP150 (National Cancer Center Japan)	R (Pearson)	0.9578	TCGA	STAD	395	Wang, JAMA 2019 (49)
NCC-GP150 (National Cancer Center Japan)	R (Pearson)	0.9842	TCGA	COADREAD	223	Wang, JAMA 2019 (49)
NCC-GP150 (National Cancer Center Japan)	R (Pearson)	0.9618	TCGA	UCS	57	Wang, JAMA 2019 (49)
NCC-GP150 (National Cancer Center Japan)	R (Pearson)	0.8608	TCGA	BRCA	982	Wang, JAMA 2019 (49)
NCC-GP150 (National Cancer Center Japan)	R (Pearson)	0.8737	TCGA	DLBC	48	Wang, JAMA 2019 (49)
NCC-GP150 (National Cancer Center Japan)	R (Pearson)	0.8643	TCGA	THYM	123	Wang, JAMA 2019 (49)
NCC-GP150 (National Cancer Center Japan)	R (Pearson)	0.8302	TCGA	LUAD	230	Wang, JAMA 2019 (49)
NCC-GP150 (National Cancer Center Japan)	R (Pearson)	0.7937	TCGA	ESCA	185	Wang, JAMA 2019 (49)
NCC-GP150 (National Cancer Center Japan)	R (Pearson)	0.7625	TCGA	LIHC	373	Wang, JAMA 2019 (49)
NCC-GP150 (National Cancer Center Japan)	R (Pearson)	0.9444	TCGA	ACC	90	Wang, JAMA 2019 (49)
NCC-GP150 (National Cancer Center Japan)	R (Pearson)	0.8253	TCGA	LUSC	178	Wang, JAMA 2019 (49)
NCC-GP150 (National Cancer Center Japan)	R (Pearson)	0.7995	TCGA	CESC	194	Wang, JAMA 2019 (49)
NCC-GP150 (National Cancer Center Japan)	R (Pearson)	0.8133	TCGA	NSCLC	1144	Wang, JAMA 2019 (49)
NCC-GP150 (National Cancer Center Japan)	R (Pearson)	0.7577	TCGA	HNSC	512	Wang, JAMA 2019 (49)
NCC-GP150 (National Cancer Center Japan)	R (Pearson)	0.7604	TCGA	KIRC	451	Wang, JAMA 2019 (49)
NCC-GP150 (National Cancer Center Japan)	R (Pearson)	0.7904	TCGA	SARC	247	Wang, JAMA 2019 (49)
NCC-GP150 (National Cancer Center Japan)	R (Pearson)	0.732	TCGA	BLCA	130	Wang, JAMA 2019 (49)
NCC-GP150 (National Cancer Center Japan)	R (Pearson)	0.7031	TCGA	UVM	80	Wang, JAMA 2019 (49)
NCC-GP150 (National Cancer Center Japan)	R (Pearson)	0.7435	TCGA	KICH	66	Wang, JAMA 2019 (49)
NCC-GP150 (National Cancer Center Japan)	R (Pearson)	0.6677	TCGA	CHOL	35	Wang, JAMA 2019 (49)
NCC-GP150 (National Cancer Center Japan)	R (Pearson)	0.2123	TCGA	LGG	286	Wang, JAMA 2019 (49)
NCC-GP150 (National Cancer Center Japan)	R (Pearson)	0.1761	TCGA	TGCT	155	Wang, JAMA 2019 (49)
NCC-GP150 (National Cancer Center Japan)	R (Pearson)	0.1696	TCGA	KIRP	282	Wang, JAMA 2019 (49)
NCC-GP150 (National Cancer Center Japan)	R (Pearson)	0.1777	TCGA	GBM	290	Wang, JAMA 2019 (49)
NCC-GP150 (National Cancer Center Japan)	R (Pearson)	0.1631	TCGA	OV	316	Wang, JAMA 2019 (49)
NCC-GP150 (National Cancer Center Japan)	R (Pearson)	0.079	TCGA	THCA	401	Wang, JAMA 2019 (49)
NCC-GP150 (National Cancer Center Japan)	R (Pearson)	0.1097	TCGA	LAML	197	Wang, JAMA 2019 (49)
NCC-GP150 (National Cancer Center Japan)	R (Pearson)	0.0549	TCGA	PCPG	184	Wang, JAMA 2019 (49)
NCC-GP150 (National Cancer Center Japan)	R (Pearson)	0.0164	TCGA	MESO	82	Wang, JAMA 2019 (49)
NovoPM (NovoGene)	R2	0.91	TCGA	LUAD	541	Shan, IASCL conference 2017 (75)
NovoPM (NovoGene)	R2	0.83	TCGA	LUSC	492	Shan, IASCL conference 2017 (75)
NovoPM (NovoGene)	R2	0.944	in house WES	lung cancer	115	Shan, IASCL conference 2017 (75)
Oncomine Comprehensive Assay v3 (Thermofisher)	R	0.77	TCGA	LUAD	569	Endris, IJC 2018 (39)
Oncomine Tumor Mutation Load Assay (Thermofisher)	R	0.97	TCGA	LUAD	569	Endris, IJC 2018 (39)
Oncomine Tumor Mutation Load Assay (Thermofisher)	R2	0.986	COSMIC	various	21056	Chaudhary, Transl Lung Cancer Res 2018 (41)
Oncomine Tumor Mutation Load Assay (Thermofisher)	R2	0.975	COSMIC	colorectal	21056	Chaudhary, Transl Lung Cancer Res 2018 (41)
Trusight 170 (Illumina)	R	0.87	TCGA	LUAD	569	Endris, IJC 2018 (39)
Trusight 170 (Illumina)	R2	0.91	TCGA	various	6000	Zhang, AACR 2017 (24)
Additional References
75. Shan G, Zhao L, Li L, Liu B, Cheng G. Comparison of tumor mutational burden (TMB) derived from whole exome and large panel sequencing in lung cancer. J Thor Oncol. 2017. https://doi.org/10.1016/j.jtho.2017.09.1923.
