# Supplementary material for: Tumor mutational burden quantification from targeted gene panels: major advancements and challenges
Source: J Immunother Cancer. 2019 Jul 15;7:183. doi: 10.1186/s40425-019-0647-4 (PMC6631597; doi:10.1186/s40425-019-0647-4)
Supplement: Supplementary file 4 — Table S4. In silico analysis of TMB association or predictive value for immunotherapy response. These analyses were performed on panel-based TMB values simulated in silico using a subset of WES which only contains genes targeted by the panel. The table reports measures of TMB association with immunotherapy response (odds ratios, hazard ratios and corresponding p-values), differences in TMB distribution between responders and non-responders (Mann-Whitney U and Fisher’s p values) and measures of TMB predictive value (AUC, specificity, sensitivity). (XLSX 9 kb) [file 40425_2019_647_MOESM4_ESM.xlsx]

## Sheet: Foglio1
Panel (Provider)	# genes	Immunotherapy	Predicted variable	Statistics	Value	Dataset	Cancer	# patients	Study
Cancer SelectR 203-CGP (PGDx)	195	anti-PD-1/PD-L1	DCB	Mann-Whitney U P	0.16	WES Rizvi Science 2015 (9)	NSCLC	31	Campesato, Oncotarget 2015 (8)
Cancer SelectR 203-CGP (PGDx)	195	anti-PD-1/PD-L1	PFS	Cox-Mantel log-rank HR (95% CI)	0.47 (0.19-1.15)	WES Rizvi Science 2015 (9)	NSCLC	31	Campesato, Oncotarget 2015 (8)
Cancer SelectR 203-CGP (PGDx)	195	anti-PD-1/PD-L1	PFS	Cox-Mantel log-rank P	0.1	WES Rizvi Science 2015 (9)	NSCLC	31	Campesato, Oncotarget 2015 (8)
Cancer SelectR 88-CGP (PGDx)	76	anti-PD-1/PD-L1	DCB	Mann-Whitney U P	0.07	WES Rizvi Science 2015 (9)	NSCLC	31	Campesato, Oncotarget 2015 (8)
Cancer SelectR 88-CGP (PGDx)	76	anti-PD-1/PD-L1	PFS	Cox-Mantel log-rank HR (95% CI)	0.71 (0.25-2.04)	WES Rizvi Science 2015 (9)	NSCLC	31	Campesato, Oncotarget 2015 (8)
Cancer SelectR 88-CGP (PGDx)	76	anti-PD-1/PD-L1	PFS	Cox-Mantel log-rank P	0.5	WES Rizvi Science 2015 (9)	NSCLC	31	Campesato, Oncotarget 2015 (8)
CANCERPLEX (Kew Inc.)	435	anti-PD-1/PD-L1	DCB	NA	0.007	WES Le NEJM 2016 (17)	CRC	16	Eifert, Pers Med 2017 (76)
FM1 v3 (Foundation Medicine)	315	-	(signatures of) immune checkpoint activation	AUC	0.98	TCGA	skcm	477	Panda, JCO 2017 (38)
FM1 v3 (Foundation Medicine)	315	-	(signatures of) immune checkpoint activation	AUC	0.94	TCGA	luad	547	Panda, JCO 2017 (38)
FM1 v3 (Foundation Medicine)	315	-	(signatures of) immune checkpoint activation	AUC	0.99	TCGA	colon	270	Panda, JCO 2017 (38)
FM1 v3 (Foundation Medicine)	315	-	(signatures of) immune checkpoint activation	AUC	0.99	TCGA	stomach	429	Panda, JCO 2017 (38)
FM1 v3 (Foundation Medicine)	315	-	(signatures of) immune checkpoint activation	AUC	0.88	TCGA	cervical	199	Panda, JCO 2017 (38)
FM1 v3 (Foundation Medicine)	315	-	(signatures of) immune checkpoint activation	AUC	0.85	TCGA	ER+/HER- brca	703	Panda, JCO 2017 (38)
FM1 v3 (Foundation Medicine)	315	-	(signatures of) immune checkpoint activation	AUC	0.9	TCGA	bladder	413	Panda, JCO 2017 (38)
FM1 v3 (Foundation Medicine)	315	anti-CTLA4	DCB	Mann-Whitney U P	0.37	WES Snyder NEJM 2014 (14)	melanoma	58	Campesato, Oncotarget 2015 (8)
FM1 v3 (Foundation Medicine)	315	anti-CTLA4	DCB	FIsher's exact P	0.8	WES Snyder NEJM 2014 (14)	melanoma	58	Campesato, Oncotarget 2015 (8)
FM1 v3 (Foundation Medicine)	315	anti-CTLA4	OS	Cox-Mantel log-rank HR (95% CI)	0.76	WES Snyder NEJM 2014 (14)	melanoma	58	Campesato, Oncotarget 2015 (8)
FM1 v3 (Foundation Medicine)	315	anti-PD-1/PD-L1	DCB	Mann-Whitney U P	0.03	WES Rizvi Science 2015 (9)	NSCLC	31	Campesato, Oncotarget 2015 (8)
FM1 v3 (Foundation Medicine)	315	anti-PD-1/PD-L1	DCB	Fisher's exact P	0.01	WES Rizvi Science 2015 (9)	NSCLC	31	Campesato, Oncotarget 2015 (8)
FM1 v3 (Foundation Medicine)	315	anti-PD-1/PD-L1	DCB	AUC	0.73	WES Rizvi Science 2015 (9)	NSCLC	31	Campesato, Oncotarget 2015 (8)
FM1 v3 (Foundation Medicine)	315	anti-PD-1/PD-L1	DCB	Sensitivity	78.6	WES Rizvi Science 2015 (9)	NSCLC	31	Campesato, Oncotarget 2015 (8)
FM1 v3 (Foundation Medicine)	315	anti-PD-1/PD-L1	DCB	Specificity	70.6	WES Rizvi Science 2015 (9)	NSCLC	31	Campesato, Oncotarget 2015 (8)
FM1 v3 (Foundation Medicine)	315	anti-PD-1/PD-L1	PFS	Cox-Mantel log-rank P	0.005	WES Rizvi Science 2015 (9)	NSCLC	31	Campesato, Oncotarget 2015 (8)
FM1 v3 (Foundation Medicine)	315	anti-PD-1/PD-L1	PFS	Cox-Mantel log-rank HR (95% CI)	0.27 (0.105-0.669)	WES Rizvi Science 2015 (9)	NSCLC	31	Campesato, Oncotarget 2015 (8)
FM1 v3 (Foundation Medicine)	315	anti-PD-1/PD-L1 + anti-CTLA4	ORR	AUC (95% CI)	0.72 (0.59-0.85)	WES from this study	NSCLC	75	Hellman, Cancer Cell 2018bis (26)
Guardant360 (Guardant Health)	73	unspecified immunotherapy	PFS	HR (unspecified)	0.27	WES from this study	lung cancer	30	Quinn, Ann Oncol 2018 (62)
GuardantOMNI (Guardant Health)	500	unspecified immunotherapy	PFS	HR (unspecified)	0.41	WES from this study	lung cancer	30	Quinn, Ann Oncol 2018 (62)
HSL-CGP (Institutional Panel)	668	anti-CTLA4	DCB	Mann-Whitney U P	0.24	WES Snyder NEJM 2014 (14)	melanoma	58	Campesato, Oncotarget 2015 (8)
HSL-CGP (Institutional Panel)	668	anti-CTLA4	DCB	FIsher's exact P	1	WES Snyder NEJM 2014 (14)	melanoma	58	Campesato, Oncotarget 2015 (8)
HSL-CGP (Institutional Panel)	668	anti-PD-1/PD-L1	DCB	Mann-Whitney U P	0.01	WES Rizvi Science 2015 (9)	NSCLC	31	Campesato, Oncotarget 2015 (8)
HSL-CGP (Institutional Panel)	668	anti-PD-1/PD-L1	DCB	Fisher's exact P	0.01	WES Rizvi Science 2015 (9)	NSCLC	31	Campesato, Oncotarget 2015 (8)
HSL-CGP (Institutional Panel)	668	anti-PD-1/PD-L1	PFS	Cox-Mantel log-rank P	0.008	WES Rizvi Science 2015 (9)	NSCLC	31	Campesato, Oncotarget 2015 (8)
HSL-CGP (Institutional Panel)	668	anti-PD-1/PD-L1	PFS	Cox-Mantel log-rank HR (95% CI)	0.29 (0.116-0.719)	WES Rizvi Science 2015 (9)	NSCLC	31	Campesato, Oncotarget 2015 (8)
Human Comprehensive Cancer GeneRead Targeted CGP (Qiagen)	160	anti-PD-1/PD-L1	DCB	Mann-Whitney U P	0.07	WES Rizvi Science 2015 (9)	NSCLC	31	Campesato, Oncotarget 2015 (8)
Human Comprehensive Cancer GeneRead Targeted CGP (Qiagen)	160	anti-PD-1/PD-L1	PFS	Cox-Mantel log-rank HR (95% CI)	0.39 (0.15-0.98)	WES Rizvi Science 2015 (9)	NSCLC	31	Campesato, Oncotarget 2015 (8)
Human Comprehensive Cancer GeneRead Targeted CGP (Qiagen)	160	anti-PD-1/PD-L1	PFS	Cox-Mantel log-rank P	0.04	WES Rizvi Science 2015 (9)	NSCLC	31	Campesato, Oncotarget 2015 (8)
MSK-IMPACT (Memorial Sloan Kettering)	468	anti-PD-1/PD-L1 + anti-CTLA4	ORR	AUC (95% CI)	0.76 (0.62-0.89)	WES from this study	NSCLC	75	Hellman, Cancer Cell 2018bis (26)
NCC-GP150 (National Cancer Center Japan)	150	anti-PD-1/PD-L1	PFS	Cox-Mantel log-rank HR (95% CI)	0.36 (0.14-0.93)	WES Rizvi Science 2015 (9)	NSCLC	34	Wang, JAMA 2019 (49)
NCC-GP150 (National Cancer Center Japan)	150	anti-PD-1/PD-L1	PFS	Cox-Mantel log-rank P	0.03	WES Rizvi Science 2015 (9)	NSCLC	34	Wang, JAMA 2019 (49)
StrandAdvantage (Strand Life Sciences)	152	-	(signatures of) immune checkpoint activation	AUC	0.94	TCGA	skcm	477	Panda, JCO 2017 (38)
StrandAdvantage (Strand Life Sciences)	152	-	(signatures of) immune checkpoint activation	AUC	0.86	TCGA	lung	547	Panda, JCO 2017 (38)
StrandAdvantage (Strand Life Sciences)	152	-	(signatures of) immune checkpoint activation	AUC	0.96	TCGA	colon	270	Panda, JCO 2017 (38)
StrandAdvantage (Strand Life Sciences)	152	-	(signatures of) immune checkpoint activation	AUC	0.98	TCGA	stomach	429	Panda, JCO 2017 (38)
StrandAdvantage (Strand Life Sciences)	152	-	(signatures of) immune checkpoint activation	AUC	0.78	TCGA	cervical	199	Panda, JCO 2017 (38)
StrandAdvantage (Strand Life Sciences)	152	-	(signatures of) immune checkpoint activation	AUC	0.78	TCGA	ER+/HER- brca	703	Panda, JCO 2017 (38)
StrandAdvantage (Strand Life Sciences)	152	-	(signatures of) immune checkpoint activation	AUC	0.86	TCGA	bladder	413	Panda, JCO 2017 (38)
Trusight 170 (Illumina)	170	anti-CTLA4	ORR	Mann-Whitney U P	0.006	WES Snyder NEJM 2014 (14)	melanoma	58	Zhang, AACR 2017 (24)
Trusight 170 (Illumina)	170	anti-CTLA4	ORR	Mann-Whitney U P	0.063	WES Van Allen Science 2015 (11)	melanoma	110	Zhang, AACR 2017 (24)
Trusight 170 (Illumina)	170	anti-PD-1/PD-L1	ORR	Mann-Whitney U P	0.007	WES Rizvi Science 2015 (9)	NSCLC	31	Zhang, AACR 2017 (24)
ORR: Objective response rates; PFS: Progression-free survival:; OS: Overall Survival; FoundationOne v3: 315 genes; combo: anti-PD(L)-1 + anti-CTLA-4; PD-(L)1: anti-PD(L)1; CTLA-4: anti-CTLA-4 ; NSCLC: non small cell lung cancer
Additional References
76. Eifert C, Pantazi A, Sun R, Xu J, Cingolani P, Hever J, et al. Clinical application of a cancer genomic profiling assay to guide precision medicine decisions. Personalized Medicine. 2017. https://doi.org/10.2217/pme-2017-0011.
