# Supplementary material for: Tumor mutational burden quantification from targeted gene panels: major advancements and challenges
Source: J Immunother Cancer. 2019 Jul 15;7:183. doi: 10.1186/s40425-019-0647-4 (PMC6631597; doi:10.1186/s40425-019-0647-4)
Supplement: Supplementary file 5 — Table S5. Empirical analysis of TMB association or predictive value for immunotherapy response. These analyses were performed on panel-based TMB values, directly calculated by panel sequencing. The table reports measures of TMB association with immunotherapy response (odds ratios, hazard ratios and corresponding p-values), differences in TMB distribution between responders and non-responders (Mann-Whitney U, unpaired Student’s t and Fisher’s test p values) and measures of TMB predictive value (AUC, specificity, sensitivity). We also specify how patients were stratified (“Comparison”), the method used to determine TMB cutoff, the cohort considered for the analysis (if different cohorts were analyzed in the study), the type of immunotherapy, cancer type and number of patients. (XLSX 19 kb) [file 40425_2019_647_MOESM5_ESM.xlsx]

## Sheet: Hazard_ratios
Panel	Study	Observation	Comparison	TMB cutoff determination method	Cohort	Outcome	Statistics	Details statistics	Value	ICI	Cancer	N_patients
FM1 ±	Powles, 2018 (15)	Clinical outcome in ICI vs chemotherapy treated patients	ICI vs chemotherapy (high TMB patients, Q3-Q4, >=9.65)	distribution	-	OS	HR (95% CI)	Cox proportional hazards adjusted for PD-L1 expression, chemotherapy type, liver metastases, # prognostic factors (<3 months from previous chemotherapy, ECOG performance status >=1, haemoglobin <10 g/dL)	0.68 (0.51-0.90)	PD-(L)1	metastatic urothelial carcinoma	274
FM1 ±	Powles, 2018 (15)	Clinical outcome in ICI vs chemotherapy treated patients	ICI vs chemotherapy (low TMB patients, Q1-Q2, <9.65)	distribution	-	OS	HR (95% CI)	Cox proportional hazards adjusted for PD-L1 expression, chemotherapy type, liver metastases, # prognostic factors (<3 months from previous chemotherapy, ECOG performance status >=1, haemoglobin <10 g/dL)	1.00 (0·75–1.32)	PD-(L)1	metastatic urothelial carcinoma	260
FM1 bTMB assay	Gandara, 2018 (61)	Clinical outcome in ICI vs chemotherapy treated patients	ICI vs chemotherapy (BEP)	Positive and negative percentage agreement with the orthogonally validated FM1	POPLAR	PFS	HR (95% CI)	Cox proportional hazards	0.9 (0.68 - 1.2)	PD-(L)1	NSCLC	211
FM1 bTMB assay	Gandara, 2018 (61)	Clinical outcome in ICI vs chemotherapy treated patients	ICI vs chemotherapy (ITT)	Positive and negative percentage agreement with the orthogonally validated FM1	POPLAR	PFS	HR (95% CI)	Cox proportional hazards	0.92 (0.71-1.2)	PD-(L)1	NSCLC	287
FM1 bTMB assay	Gandara, 2018 (61)	Clinical outcome in ICI vs chemotherapy treated patients	ICI vs chemotherapy (high bTMB patients, >= 16)	Positive and negative percentage agreement with the orthogonally validated FM1	POPLAR	PFS	HR (95% CI)	Cox proportional hazards	0.57 (0.33-0.99)	PD-(L)1	NSCLC	63
FM1 bTMB assay	Gandara, 2018 (61)	Clinical outcome in ICI vs chemotherapy treated patients	ICI vs chemotherapy (BEP)	Positive and negative percentage agreement with the orthogonally validated FM1	OAK	PFS	HR (95% CI)	Cox proportional hazards	0.87 (0.73-1.04)	PD-(L)1	NSCLC	583
FM1 bTMB assay	Gandara, 2018 (61)	Clinical outcome in ICI vs chemotherapy treated patients	ICI vs chemotherapy (ITT)	Positive and negative percentage agreement with the orthogonally validated FM1	OAK	PFS	HR (95% CI)	Cox proportional hazards	0.95 (0.82-1.1)	PD-(L)1	NSCLC	850
FM1 bTMB assay	Gandara, 2018 (61)	Clinical outcome in ICI vs chemotherapy treated patients	ICI vs chemotherapy (high bTMB patients, >= 16)	Positive and negative percentage agreement with the orthogonally validated FM1	OAK	PFS	HR (95% CI)	Cox proportional hazards	0.65 (0.47-0.92)	PD-(L)1	NSCLC	158
FM1 bTMB assay	Gandara, 2018 (61)	Clinical outcome in ICI vs chemotherapy treated patients	ICI vs chemotherapy (BEP)	Positive and negative percentage agreement with the orthogonally validated FM1	POPLAR	OS	HR (95% CI)	Cox proportional hazards	0.68 (0.5-0.93)	PD-(L)1	NSCLC	211
FM1 bTMB assay	Gandara, 2018 (61)	Clinical outcome in ICI vs chemotherapy treated patients	ICI vs chemotherapy (ITT)	Positive and negative percentage agreement with the orthogonally validated FM1	POPLAR	OS	HR (95% CI)	Cox proportional hazards	0.69 (0.52-0.92)	PD-(L)1	NSCLC	287
FM1 bTMB assay	Gandara, 2018 (61)	Clinical outcome in ICI vs chemotherapy treated patients	ICI vs chemotherapy (high bTMB patients, >= 16)	Positive and negative percentage agreement with the orthogonally validated FM1	POPLAR	OS	HR (95% CI)	Cox proportional hazards	0.56 (0.31-0.99)	PD-(L)1	NSCLC	63
FM1 bTMB assay	Gandara, 2018 (61)	Clinical outcome in ICI vs chemotherapy treated patients	ICI vs chemotherapy (BEP)	Positive and negative percentage agreement with the orthogonally validated FM1	OAK	OS	HR (95% CI)	Cox proportional hazards	0.64 (0.53-0.77)	PD-(L)1	NSCLC	583
FM1 bTMB assay	Gandara, 2018 (61)	Clinical outcome in ICI vs chemotherapy treated patients	ICI vs chemotherapy (ITT)	Positive and negative percentage agreement with the orthogonally validated FM1	OAK	OS	HR (95% CI)	Cox proportional hazards	0.73 (0.62-0.87)	PD-(L)1	NSCLC	850
FM1 bTMB assay	Gandara, 2018 (61)	Clinical outcome in ICI vs chemotherapy treated patients	ICI vs chemotherapy (high bTMB patients, >= 16)	Positive and negative percentage agreement with the orthogonally validated FM1	OAK	OS	HR (95% CI)	Cox proportional hazards	0.64 (0.44-0.92)	PD-(L)1	NSCLC	158
FM1 CDx	Hellman, 2018 (50)	Clinical outcome in ICI vs chemotherapy treated patients	ICI vs chemotherapy (high TMB patients, >=10)	Based on NCT02659059 trial	-	PFS	HR (95% CI)	Cox proportional hazards	1.07 (0.84-1.35)	combo	NSCLC	380
FM1 CDx	Hellman, 2018 (50)	Clinical outcome in ICI vs chemotherapy treated patients	ICI vs chemotherapy (BEP)	Based on NCT02659059 trial	-	PFS	HR (95% CI)	Cox proportional hazards	0.82 (0.68-0.99)	combo	NSCLC	679
FM1 CDx	Hellman, 2018 (50)	Clinical outcome in ICI vs chemotherapy treated patients	ICI vs chemotherapy (high TMB patients, >=10)	Based on NCT02659059 trial	-	PFS	HR (95% CI)	Cox proportional hazards adjusted for PD-L1 expression, sex, histology, ECOG performance-status score	0.57 (0.4-0.8)	combo	NSCLC	299
FM1 v1, v2, v3	Goodman, 2017 (18)	Clinical outcome in ICI treated patients with different TMB levels	High (>19) vs Low-intermediate TMB	Foundation Medicine official reports	-	PFS	HR (95% CI)	not specified	0.36 (0.17-0.77)	PD-(L)1	melanoma and lung	47
FM1 v1, v2, v3	Goodman, 2017 (18)	Clinical outcome in ICI treated patients with different TMB levels	High (>19) vs Low-intermediate TMB	Foundation Medicine official reports	-	OS	HR (95% CI)	not specified	0.21 (0.07-0.63)	PD-(L)1	melanoma and lung	47
FM1 v1, v2, v3	Goodman, 2017 (18)	Clinical outcome in ICI treated patients with different TMB levels	High (>19) vs Low-intermediate TMB	Foundation Medicine official reports	-	ORR	HR (95% CI)	not specified	5.33 (1.18-23.51)	PD-(L)1	melanoma and lung	47
FM1 v1, v2, v3	Goodman, 2017 (18)	Clinical outcome in ICI treated patients with different TMB levels	High (>19) vs Low-intermediate TMB	Foundation Medicine official reports	-	PFS	HR (95% CI)	not specified	0.35 (0.19-0.64)	PD-(L)1	non NSCLC/melanoma tumors	55
FM1 v1, v2, v3	Goodman, 2017 (18)	Clinical outcome in ICI treated patients with different TMB levels	High (>19) vs Low-intermediate TMB	Foundation Medicine official reports	-	OS	HR (95% CI)	not specified	0.59 (0.25-1.4)	PD-(L)1	non NSCLC/melanoma tumors	55
FM1 v1, v2, v3	Goodman, 2017 (18)	Clinical outcome in ICI treated patients with different TMB levels	High (>19) vs Low-intermediate TMB	Foundation Medicine official reports	-	ORR	HR (95% CI)	not specified	8.22 (1.88-32.86)	PD-(L)1	non NSCLC/melanoma tumors	55
FM1 v1, v2, v3	Goodman, 2017 (18)	Clinical outcome in ICI treated patients with different TMB levels	High (>19) vs Low-intermediate TMB	Foundation Medicine official reports	-	PFS	HR (95% CI)	not specified	0.36 (0.23-0.58)	PD-(L)1	various (NSCLC, melanoima and others)	102
FM1 v1, v2, v3	Goodman, 2017 (18)	Clinical outcome in ICI treated patients with different TMB levels	High (>19) vs Low-intermediate TMB	Foundation Medicine official reports	-	OS	HR (95% CI)	not specified	0.44 (0.23-0.87)	PD-(L)1	various (NSCLC, melanoima and others)	102
FM1 v1, v2, v3	Goodman, 2017 (18)	Clinical outcome in ICI treated patients with different TMB levels	High (>19) vs Low-intermediate TMB	Foundation Medicine official reports	-	ORR	HR (95% CI)	not specified	5.23 (1.87-14.9)	PD-(L)1	various (NSCLC, melanoima and others)	102
FM1 v1, v2, v3	Goodman, 2017 (18)	Clinical outcome in ICI treated patients with different TMB levels	High (>19) vs Low-intermediate TMB	Foundation Medicine official reports	-	PFS	HR (95% CI)	not specified	0.34 (0.2-0.57)	PD-(L)1 or CTLA-4 or combo or high dose IL2 or other	melanoma and lung	88
FM1 v1, v2, v3	Goodman, 2017 (18)	Clinical outcome in ICI treated patients with different TMB levels	High (>19) vs Low-intermediate TMB	Foundation Medicine official reports	-	OS	HR (95% CI)	not specified	0.18 (0.08-0.4)	PD-(L)1 or CTLA-4 or combo or high dose IL2 or other	melanoma and lung	88
FM1 v1, v2, v3	Goodman, 2017 (18)	Clinical outcome in ICI treated patients with different TMB levels	High (>19) vs Low-intermediate TMB	Foundation Medicine official reports	-	ORR	HR (95% CI)	not specified	5.05 (1.73-13.19)	PD-(L)1 or CTLA-4 or combo or high dose IL2 or other	melanoma and lung	88
FM1 v1, v2, v3	Goodman, 2017 (18)	Clinical outcome in ICI treated patients with different TMB levels	High (>19) vs Low-intermediate TMB	Foundation Medicine official reports	-	PFS	HR (95% CI)	not specified	0.3 (0.17-0.54)	PD-(L)1 or CTLA-4 or combo or high dose IL2 or other	non NSCLC/melanoma tumors	63
FM1 v1, v2, v3	Goodman, 2017 (18)	Clinical outcome in ICI treated patients with different TMB levels	High (>19) vs Low-intermediate TMB	Foundation Medicine official reports	-	OS	HR (95% CI)	not specified	0.53 (0.24-1.2)	PD-(L)1 or CTLA-4 or combo or high dose IL2 or other	non NSCLC/melanoma tumors	63
FM1 v1, v2, v3	Goodman, 2017 (18)	Clinical outcome in ICI treated patients with different TMB levels	High (>19) vs Low-intermediate TMB	Foundation Medicine official reports	-	ORR	HR (95% CI)	not specified	9.33 (2.28-31.23)	PD-(L)1 or CTLA-4 or combo or high dose IL2 or other	non NSCLC/melanoma tumors	63
FM1 v1, v2, v3	Goodman, 2017 (18)	Clinical outcome in ICI treated patients with different TMB levels	High (>19) vs Low-intermediate TMB	Foundation Medicine official reports	-	PFS	HR (95% CI)	not specified	0.34 (0.23-0.5)	PD-(L)1 or CTLA-4 or combo or high dose IL2 or other	various (NSCLC, melanoima and others)	151
FM1 v1, v2, v3	Goodman, 2017 (18)	Clinical outcome in ICI treated patients with different TMB levels	High (>19) vs Low-intermediate TMB	Foundation Medicine official reports	-	OS	HR (95% CI)	not specified	0.33 (0.19-0.58)	PD-(L)1 or CTLA-4 or combo or high dose IL2 or other	various (NSCLC, melanoima and others)	151
FM1 v1, v2, v3	Goodman, 2017 (18)	Clinical outcome in ICI treated patients with different TMB levels	High (>19) vs Low-intermediate TMB	Foundation Medicine official reports	-	ORR	HR (95% CI)	not specified	5.38 (2.44-11.58)	PD-(L)1 or CTLA-4 or combo or high dose IL2 or other	various (NSCLC, melanoima and others)	151
FM1 v3	Johnson, 2016 (12)	Clinical outcome in ICI treated patients with different TMB levels	High (>23.1) vs vs Low (<3.3) TMB	ROC	initial + discovery cohorts	PFS	HR (95% CI)	Cox proportional hazards adjusted for age, gender, stage and prior therapy by ipilimumab	0.14 (0.05-0.35)	PD-(L)1	melanoma	65
FM1 v3	Johnson, 2016 (12)	Clinical outcome in ICI treated patients with different TMB levels	High (>23.1) vs vs Low (<3.3) TMB	ROC	initial + discovery cohorts	OS	HR (95% CI)	Cox proportional hazards adjusted for age, gender, stage and prior therapy by ipilimumab	0.09 (0.02-0.32)	PD-(L)1	melanoma	65
FM1 v3	Kowanetz, 2016 (27)	Clinical outcome in ICI treated patients with different TMB levels	Low (Q1, <6.3) vs Intermediate-High (Q2-Q4, >=6.3) TMB	distribution	BIRCH + FIR	OS	HR (95% CI)	not specified	1.07 (0.72-1.59)	PD-(L)1	NSCLC	367
FM1 v3	Kowanetz, 2016 (27)	Clinical outcome in ICI treated patients with different TMB levels	High (Q3-Q4, >=9.9) vs Low (Q1-Q2) TMB	distribution	BIRCH + FIR	OS	HR (95% CI)	not specified	0.91 (0.64-1.29)	PD-(L)1	NSCLC	367
FM1 v3	Kowanetz, 2016 (27)	Clinical outcome in ICI treated patients with different TMB levels	High (Q4, >=16.6) vs Intermediate-Low (Q1-Q3) TMB	distribution	BIRCH + FIR	OS	HR (95% CI)	not specified	0.66 (0.42-1.03)	PD-(L)1	NSCLC	367
FM1 v3	Kowanetz, 2016 (27)	Clinical outcome in ICI treated patients with different TMB levels	Low (Q1, <6.3) vs Intermediate-High (Q2-Q4, >=6.3) TMB	distribution	BIRCH + FIR	PFS	HR (95% CI)	not specified	0.82 (0.63-1.08)	PD-(L)1	NSCLC	367
FM1 v3	Kowanetz, 2016 (27)	Clinical outcome in ICI treated patients with different TMB levels	High (Q3-Q4, >=9.9) vs Low (Q1-Q2) TMB	distribution	BIRCH + FIR	PFS	HR (95% CI)	not specified	0.66 (0.52-0.85)	PD-(L)1	NSCLC	367
FM1 v3	Kowanetz, 2016 (27)	Clinical outcome in ICI treated patients with different TMB levels	High (Q4, >=16.6) vs Intermediate-Low (Q1-Q3) TMB	distribution	BIRCH + FIR	PFS	HR (95% CI)	not specified	0.49 (0.35-0.67)	PD-(L)1	NSCLC	367
FM1 v3	Kowanetz, 2016 (27)	Clinical outcome in ICI vs chemotherapy treated patients	ICI vs chemotherapy (BEP)	distribution	POPLAR	OS	HR (95% CI)	not specified	0.58 (0.31, 1.07)	PD-(L)1	NSCLC	87
FM1 v3	Kowanetz, 2016 (27)	Clinical outcome in ICI vs chemotherapy treated patients	ICI vs chemotherapy (low TMB patients, Q1)	distribution	POPLAR	OS	HR (95% CI)	not specified	0.55 (0.27, 1.10)	PD-(L)1	NSCLC	66
FM1 v3	Kowanetz, 2016 (27)	Clinical outcome in ICI vs chemotherapy treated patients	ICI vs chemotherapy (intermediate TMB patients, Q2-Q3)	distribution	POPLAR	OS	HR (95% CI)	not specified	0.51 (0.22, 1.17)	PD-(L)1	NSCLC	46
FM1 v3	Kowanetz, 2016 (27)	Clinical outcome in ICI vs chemotherapy treated patients	ICI vs chemotherapy (high TMB patients, Q4)	distribution	POPLAR	OS	HR (95% CI)	not specified	0.22 (0.05, 1.03)	PD-(L)1	NSCLC	23
FM1 v3	Kowanetz, 2016 (27)	Clinical outcome in ICI vs chemotherapy treated patients	ICI vs chemotherapy (BEP)	distribution	POPLAR	PFS	HR (95% CI)	not specified	0.88 (0.55, 1.42)	PD-(L)1	NSCLC	87
FM1 v3	Kowanetz, 2016 (27)	Clinical outcome in ICI vs chemotherapy treated patients	ICI vs chemotherapy (low TMB patients, Q1)	distribution	POPLAR	PFS	HR (95% CI)	not specified	0.69 (0.40, 1.21)	PD-(L)1	NSCLC	66
FM1 v3	Kowanetz, 2016 (27)	Clinical outcome in ICI vs chemotherapy treated patients	ICI vs chemotherapy (intermediate TMB patients, Q2-Q3)	distribution	POPLAR	PFS	HR (95% CI)	not specified	0.49 (0.25, 0.97)	PD-(L)1	NSCLC	46
FM1 v3	Kowanetz, 2016 (27)	Clinical outcome in ICI vs chemotherapy treated patients	ICI vs chemotherapy (high TMB patients, Q4)	distribution	POPLAR	PFS	HR (95% CI)	not specified	0.33 (0.12, 0.96)	PD-(L)1	NSCLC	23
Guardant360	Khagi, 2017 (44)	Clinical outcome in ICI treated patients with different TMB levels	High (>3 tot # VUS) vs Low (<=3 tot # VUS) TMB	mean	-	PFS	HR (95% CI)	log-rank analysis	0.52 (0.31-0.87)	PD-(L)1 or CTLA-4 or combo or other	various (NSCLC, melanoma and others)	69
Guardant360	Khagi, 2017 (44)	Clinical outcome in ICI treated patients with different TMB levels	High (>3 tot # VUS) vs Low (<=3 tot # VUS) TMB	mean	-	OS	HR (95% CI)	log-rank analysis	0.39 (0.18-0.83)	PD-(L)1 or CTLA-4 or combo or other	various (NSCLC, melanoma and others)	69
MSK-IMPACT v1, v2, v3	Rizvi, 2018 (42)	Clinical outcome in ICI treated patients with different TMB levels	High (>50th percentile) vs Low (<50th percentile) TMB	distribution	-	PFS	HR (95% CI)	Mantel-Haenszel HR (95% CI)	0.72 (0.55 – 0.95)	PD-(L)1	NSCLC	240
MSK-IMPACT v3	Samstein, 2019 (43)	Clinical outcome in ICI treated patients with different TMB levels	High (top 20%) vs low TMB (bottom 80%) within each histology	distribution	-	OS	HR (95% CI)	Cox proportional hazards (adjusted for age, type of ICI, year of ICI start, cancer type)	0.61 (0.508-0.733)	PD-(L)1 or CTLA-4 or combo	various (NSCLC, melanoma and others)	1662
MSK-IMPACT v3	Samstein, 2019 (43)	Clinical outcome in ICI treated patients with different TMB levels	High (top 20%) vs low TMB (bottom 80%) within each histology	distribution	-	OS	HR (95% CI)	Cox proportional hazards	0.76 (0.62-0.94)	PD-(L)1 or CTLA-4 or combo	various (NSCLC, melanoma and others)	1662
NCC-GP150	Wang, 2019 (49)	Clinical outcome in ICI treated patients with different TMB levels	High (>50th percentile) vs Low (<50th percentile) TMB	distribution	-	PFS	HR (95% CI)	Cox proportional hazards	0.39 (0.18-0.84)	PD-(L)1	NSCLC	50
FM1 CDx	Hellman, 2018 (50)	Clinical outcome in ICI vs chemotherapy treated patients	ICI vs chemotherapy (high TMB patients, >=10)	Based on NCT02659059 trial	-	PFS	HR (97.5% CI)	Cox proportional hazards	0.58 (0.41–0.81)	combo	NSCLC	299
OR: Odds Ratio. OR>10 implies higher chance of response; HR: Hazards Ratio. HR<1 implies less chance to progress to death; RR: Response rates; ORR: Objective response rates; PFS: Progression-free survival:; OS: Overall Survival; BEP: Biomarker Evaluable Population. ITT: Intention To Treat.
FoundationOne v1: 185 genes; v2: 236 genes; v3: 315 genes; CDx : 324 genes; ±: version not specified.
MSK-IMPACT v1: 341 genes; v2: 410 genes; v3: 468 genes.
ICI: immune checkpoint inhibitors; combo: anti-PD(L)-1 + anti-CTLA-4; PD-(L)1: anti-PD(L)1; CTLA-4: anti-CTLA-4
NSCLC: non small cell lung cancer
VUS: Variants of Unknown Significance

## Sheet: Other_Association_Statistics
Panel	Study	Observation	Comparison	TMB cutoff determination method	Cohort	Outcome	Statistics	Details statistics	Value	ICI	Cancer	N_samples
FM1 bTMB assay	Gandara, 2018 (61)	Clinical outcome in ICI vs chemotherapy treated patients	ICI vs chemotherapy (high bTMB patients, >= 16)	Positive and negative percentage agreement with the orthogonally validated FM1	OAK	PFS	Cox proportional hazards P	Cox proportional hazards	0.013	PD-(L)1	NSCLC	158
FM1 bTMB assay	Gandara, 2018 (61)	Clinical outcome in ICI vs chemotherapy treated patients	ICI vs chemotherapy (high bTMB patients, >= 16)	Positive and negative percentage agreement with the orthogonally validated FM1	OAK	OS	Cox proportional hazards P	Cox proportional hazards	0.017	PD-(L)1	NSCLC	158
MSK-IMPACT v3	Samstein, 2019 (43)	Clinical outcome in ICI treated patients with different TMB levels	High (top 20%) vs low TMB (bottom 80%) within each histology	distribution	-	OS	Cox proportional hazards P	Cox proportional hazards (adjusted for age, type of ICI, year of ICI start, cancer type)	1.3 * 10-7	PD-(L)1 or CTLA-4 or combo	various (NSCLC, melanoma and others)	1662
FM1 v1, v2, v3	Goodman, 2017 (18)	Clinical outcome in ICI treated patients with different TMB levels	High (>19) vs Low-intermediate TMB	Foundation Medicine official reports	-	ORR	Fisher P	-	0.0037	PD-(L)1 or CTLA-4 or combo or high dose IL2 or other	NSCLC and melanoma	88
FM1 v1, v2, v3	Goodman, 2017 (18)	Clinical outcome in ICI treated patients with different TMB levels	High (>19) vs Low-intermediate TMB	Foundation Medicine official reports	-	ORR	Fisher P	-	0.0001	PD-(L)1 or CTLA-4 or combo or high dose IL2 or other	various (NSCLC, melanoima and others)	151
Guardant360	Khagi, 2017 (44)	Clinical outcome in ICI treated patients with different TMB levels	High (>3 tot # VUS) vs Low (<=3 tot # VUS) TMB	mean	-	ORR	Fisher P	-	0.014	PD-(L)1 or CTLA-4 or combo or other	various (NSCLC, melanoma and others)	69
MSK-IMPACT v3	Samstein, 2019 (43)	Clinical outcome in ICI treated patients with different TMB levels	High (top 20%) vs low TMB (bottom 80%)	distribution	-	Clinical benefit	Fisher P	-	0.04	PD-(L)1 or CTLA-4 or combo	Esophagogastric	126
MSK-IMPACT v3	Samstein, 2019 (43)	Clinical outcome in ICI treated patients with different TMB levels	High (top 20%) vs low TMB (bottom 80%)	distribution	-	Clinical benefit	Fisher P	-	0.018	PD-(L)1 or CTLA-4 or combo	Head and neck	138
MSK-IMPACT v3	Samstein, 2019 (43)	Clinical outcome in ICI treated patients with different TMB levels	High (top 20%) vs low TMB (bottom 80%)	distribution	-	Clinical benefit	Fisher P	-	0.012	PD-(L)1 or CTLA-4 or combo	NSCLC	350
FM1 ±	Balar, 2017 (16)	Clinical outcome in ICI treated patients with different TMB levels	High (Q4, >=16) vs Low (Q1-Q3) TMB	distribution	-	OS	log-rank P	-	0.0041	PD-(L)1	metastatic urothelial carcinoma	123
FM1 CDx	Hellman, 2018 (50)	Clinical outcome in ICI vs chemotherapy treated patients	ICI vs chemotherapy (high TMB patients, >=10)	Based on NCT02659059 trial	-	PFS	log-rank P	-	<0.001	combo	NSCLC	299
FM1 CDx	Hellman, 2018 (50)	Clinical outcome in ICI vs chemotherapy treated patients	ICI vs chemotherapy (high TMB patients, >=10)	Based on NCT02659059 trial	-	PFS	log-rank P	Cox proportional hazards adjusted for PD-L1 expression, sex, histology, ECOG performance-status score	<0.001	combo	NSCLC	299
FM1 v1, v2, v3	Goodman, 2017 (18)	Clinical outcome in ICI treated patients with different TMB levels	High (>19) vs Low-intermediate TMB	Foundation Medicine official reports	-	PFS	log-rank P	-	0.0402	PD-(L)1	melanoma and lung	47
FM1 v1, v2, v3	Goodman, 2017 (18)	Clinical outcome in ICI treated patients with different TMB levels	High (>19) vs Low-intermediate TMB	Foundation Medicine official reports	-	OS	log-rank P	-	0.0926	PD-(L)1	melanoma and lung	47
FM1 v1, v2, v3	Goodman, 2017 (18)	Clinical outcome in ICI treated patients with different TMB levels	High (>19) vs Low-intermediate TMB	Foundation Medicine official reports	-	ORR	log-rank P	-	0.0595	PD-(L)1	melanoma and lung	47
FM1 v1, v2, v3	Goodman, 2017 (18)	Clinical outcome in ICI treated patients with different TMB levels	High (>19) vs Low-intermediate TMB	Foundation Medicine official reports	-	PFS	log-rank P	-	0.0033	PD-(L)1	non NSCLC/melanoma tumors	55
FM1 v1, v2, v3	Goodman, 2017 (18)	Clinical outcome in ICI treated patients with different TMB levels	High (>19) vs Low-intermediate TMB	Foundation Medicine official reports	-	OS	log-rank P	-	0.2836	PD-(L)1	non NSCLC/melanoma tumors	55
FM1 v1, v2, v3	Goodman, 2017 (18)	Clinical outcome in ICI treated patients with different TMB levels	High (>19) vs Low-intermediate TMB	Foundation Medicine official reports	-	ORR	log-rank P	-	0.0086	PD-(L)1	non NSCLC/melanoma tumors	55
FM1 v1, v2, v3	Goodman, 2017 (18)	Clinical outcome in ICI treated patients with different TMB levels	High (>19) vs Low-intermediate TMB	Foundation Medicine official reports	-	PFS	log-rank P	-	0.0005	PD-(L)1	various (NSCLC, melanoima and others)	102
FM1 v1, v2, v3	Goodman, 2017 (18)	Clinical outcome in ICI treated patients with different TMB levels	High (>19) vs Low-intermediate TMB	Foundation Medicine official reports	-	OS	log-rank P	-	0.0557	PD-(L)1	various (NSCLC, melanoima and others)	102
FM1 v1, v2, v3	Goodman, 2017 (18)	Clinical outcome in ICI treated patients with different TMB levels	High (>19) vs Low-intermediate TMB	Foundation Medicine official reports	-	ORR	log-rank P	-	0.0025	PD-(L)1	various (NSCLC, melanoima and others)	102
FM1 v1, v2, v3	Goodman, 2017 (18)	Clinical outcome in ICI treated patients with different TMB levels	High (>19) vs Low-intermediate TMB	Foundation Medicine official reports	-	PFS	log-rank P	-	0.0012	PD-(L)1 or CTLA-4 or combo or high dose IL2 or other	melanoma and lung	88
FM1 v1, v2, v3	Goodman, 2017 (18)	Clinical outcome in ICI treated patients with different TMB levels	High (>19) vs Low-intermediate TMB	Foundation Medicine official reports	-	OS	log-rank P	-	0.0076	PD-(L)1 or CTLA-4 or combo or high dose IL2 or other	melanoma and lung	88
FM1 v1, v2, v3	Goodman, 2017 (18)	Clinical outcome in ICI treated patients with different TMB levels	High (>19) vs Low-intermediate TMB	Foundation Medicine official reports	-	ORR	log-rank P	-	0.0037	PD-(L)1 or CTLA-4 or combo or high dose IL2 or other	melanoma and lung	88
FM1 v1, v2, v3	Goodman, 2017 (18)	Clinical outcome in ICI treated patients with different TMB levels	High (>19) vs Low-intermediate TMB	Foundation Medicine official reports	-	PFS	log-rank P	-	0.0007	PD-(L)1 or CTLA-4 or combo or high dose IL2 or other	non NSCLC/melanoma tumors	63
FM1 v1, v2, v3	Goodman, 2017 (18)	Clinical outcome in ICI treated patients with different TMB levels	High (>19) vs Low-intermediate TMB	Foundation Medicine official reports	-	OS	log-rank P	-	0.1847	PD-(L)1 or CTLA-4 or combo or high dose IL2 or other	non NSCLC/melanoma tumors	63
FM1 v1, v2, v3	Goodman, 2017 (18)	Clinical outcome in ICI treated patients with different TMB levels	High (>19) vs Low-intermediate TMB	Foundation Medicine official reports	-	ORR	log-rank P	-	0.0016	PD-(L)1 or CTLA-4 or combo or high dose IL2 or other	non NSCLC/melanoma tumors	63
FM1 v1, v2, v3	Goodman, 2017 (18)	Clinical outcome in ICI treated patients with different TMB levels	High (>19) vs Low-intermediate TMB	Foundation Medicine official reports	-	PFS	log-rank P	-	<0.001	PD-(L)1 or CTLA-4 or combo or high dose IL2 or other	various (NSCLC, melanoima and others)	151
FM1 v1, v2, v3	Goodman, 2017 (18)	Clinical outcome in ICI treated patients with different TMB levels	High (>19) vs Low-intermediate TMB	Foundation Medicine official reports	-	OS	log-rank P	-	0.016	PD-(L)1 or CTLA-4 or combo or high dose IL2 or other	various (NSCLC, melanoima and others)	151
FM1 v1, v2, v3	Goodman, 2017 (18)	Clinical outcome in ICI treated patients with different TMB levels	High (>19) vs Low-intermediate TMB	Foundation Medicine official reports	-	ORR	log-rank P	-	<0.001	PD-(L)1 or CTLA-4 or combo or high dose IL2 or other	various (NSCLC, melanoima and others)	151
FM1 v3	Johnson, 2016 (12)	Clinical outcome in ICI treated patients with different TMB levels	High (>23.1) vs vs Low (<3.3) TMB	ROC	initial + discovery cohorts	PFS	log-rank P	-	<0.0001	PD-(L)1	melanoma	65
FM1 v3	Johnson, 2016 (12)	Clinical outcome in ICI treated patients with different TMB levels	High (>23.1) vs vs Low (<3.3) TMB	ROC	initial + discovery cohorts	OS	log-rank P	-	0.0002	PD-(L)1	melanoma	65
Guardant360	Khagi, 2017 (44)	Clinical outcome in ICI treated patients with different TMB levels	High (>3 tot # VUS) vs Low (<=3 tot # VUS) TMB	mean	-	PFS	log-rank P	-	0.019	PD-(L)1 or CTLA-4 or combo or other	various (NSCLC, melanoma and others)	69
Guardant360	Khagi, 2017 (44)	Clinical outcome in ICI treated patients with different TMB levels	High (>3 tot # VUS) vs Low (<=3 tot # VUS) TMB	mean	-	OS	log-rank P	-	0.042	PD-(L)1 or CTLA-4 or combo or other	various (NSCLC, melanoma and others)	69
MSK-IMPACT v1, v2, v3	Rizvi, 2018 (42)	Clinical outcome in ICI treated patients with different TMB levels	High (>50th percentile) vs Low (<50th percentile) TMB	distribution	-	DCB	log-rank P	-	0.009	PD-(L)1	NSCLC	227
MSK-IMPACT v1, v2, v3	Rizvi, 2018 (42)	Clinical outcome in ICI treated patients with different TMB levels	High (>50th percentile) vs Low (<50th percentile) TMB	distribution	-	PFS	log-rank P	-	0.023	PD-(L)1	NSCLC	240
MSK-IMPACT v3	Samstein, 2019 (43)	Clinical outcome in ICI treated patients with different TMB levels	High (top 20%) vs low TMB (bottom 80%)	distribution	-	OS	log-rank P	-	0.04	PD-(L)1 or CTLA-4 or combo	Bladder	214
MSK-IMPACT v3	Samstein, 2019 (43)	Clinical outcome in ICI treated patients with different TMB levels	High (top 20%) vs low TMB (bottom 80%)	distribution	-	OS	log-rank P	-	0.605	PD-(L)1 or CTLA-4 or combo	Breast	45
MSK-IMPACT v3	Samstein, 2019 (43)	Clinical outcome in ICI treated patients with different TMB levels	High (top 20%) vs low TMB (bottom 80%)	distribution	-	OS	log-rank P	-	0.731	PD-(L)1 or CTLA-4 or combo	Breast ER-	21
MSK-IMPACT v3	Samstein, 2019 (43)	Clinical outcome in ICI treated patients with different TMB levels	High (top 20%) vs low TMB (bottom 80%)	distribution	-	OS	log-rank P	-	0.287	PD-(L)1 or CTLA-4 or combo	Breast ER+	24
MSK-IMPACT v3	Samstein, 2019 (43)	Clinical outcome in ICI treated patients with different TMB levels	High (top 20%) vs low TMB (bottom 80%)	distribution	-	OS	log-rank P	-	0.031	PD-(L)1 or CTLA-4 or combo	Colorectal	110
MSK-IMPACT v3	Samstein, 2019 (43)	Clinical outcome in ICI treated patients with different TMB levels	High (top 20%) vs low TMB (bottom 80%)	distribution	-	OS	log-rank P	-	0.221	PD-(L)1 or CTLA-4 or combo	Esophagogastric	126
MSK-IMPACT v3	Samstein, 2019 (43)	Clinical outcome in ICI treated patients with different TMB levels	High (top 20%) vs low TMB (bottom 80%)	distribution	-	PFS	log-rank P	-	0.7	PD-(L)1 or CTLA-4 or combo	Esophagogastric	126
MSK-IMPACT v3	Samstein, 2019 (43)	Clinical outcome in ICI treated patients with different TMB levels	High (top 20%) vs low TMB (bottom 80%)	distribution	-	OS	log-rank P	-	0.465	PD-(L)1 or CTLA-4 or combo	Glioma	117
MSK-IMPACT v3	Samstein, 2019 (43)	Clinical outcome in ICI treated patients with different TMB levels	High (top 20%) vs low TMB (bottom 80%)	distribution	-	OS	log-rank P	-	7.42*10-3	PD-(L)1 or CTLA-4 or combo	Head and neck	138
MSK-IMPACT v3	Samstein, 2019 (43)	Clinical outcome in ICI treated patients with different TMB levels	High (top 20%) vs low TMB (bottom 80%)	distribution	-	PFS	log-rank P	-	0.0443	PD-(L)1 or CTLA-4 or combo	Head and neck	138
MSK-IMPACT v3	Samstein, 2019 (43)	Clinical outcome in ICI treated patients with different TMB levels	High (top 20%) vs low TMB (bottom 80%)	distribution	-	OS	log-rank P	-	0.067	PD-(L)1 or CTLA-4 or combo	Melanoma	321
MSK-IMPACT v3	Samstein, 2019 (43)	Clinical outcome in ICI treated patients with different TMB levels	High (top 20%) vs low TMB (bottom 80%)	distribution	-	PFS	log-rank P	-	0.0037	PD-(L)1 or CTLA-4 or combo	melanoma	321
MSK-IMPACT v3	Samstein, 2019 (43)	Clinical outcome in ICI treated patients with different TMB levels	High (top 20%) vs low TMB (bottom 80%)	distribution	-	OS	log-rank P	-	2.3*10-4	PD-(L)1 or CTLA-4 or combo	NSCLC	350
MSK-IMPACT v3	Samstein, 2019 (43)	Clinical outcome in ICI treated patients with different TMB levels	High (top 20%) vs low TMB (bottom 80%)	distribution	-	PFS	log-rank P	-	0.05	PD-(L)1 or CTLA-4 or combo	Renal cancer carcinoma	151
MSK-IMPACT v3	Samstein, 2019 (43)	Clinical outcome in ICI treated patients with different TMB levels	High (top 20%) vs low TMB (bottom 80%)	distribution	-	OS	log-rank P	-	0.569	PD-(L)1 or CTLA-4 or combo	Renal cell carcinoma	151
MSK-IMPACT v3	Samstein, 2019 (43)	Clinical outcome in ICI treated patients with different TMB levels	High (top 20%) vs low TMB (bottom 80%)	distribution	-	OS	log-rank P	-	0.155	PD-(L)1 or CTLA-4 or combo	Unknown primary	90
MSK-IMPACT v3	Samstein, 2019 (43)	Clinical outcome in ICI treated patients with different TMB levels	High (top 20%) vs low TMB (bottom 80%) within each histology	distribution	-	OS	log-rank P	-	1.7*10-6	PD-(L)1 or CTLA-4 or combo	various (NSCLC, melanoma and others)	1662
NCC-GP150	Wang, 2019 (49)	Clinical outcome in ICI treated patients with different TMB levels	High (>50th percentile) vs Low (<50th percentile) TMB	distribution	-	PFS	log-rank P	-	0.01	PD-(L)1	NSCLC	50
NCC-GP150	Wang, 2019 (49)	Clinical outcome in ICI treated patients with different TMB levels	High (>50th percentile) vs Low (<50th percentile) TMB	distribution	-	ORR	Logistic regression P	-	0.02	PD-(L)1	NSCLC	50
FM1 v3	Johnson, 2016 (12)	Clinical outcome in ICI treated patients with different TMB levels	High (>23.1) vs Intermediate (23.1-3.3) vs Low (<3.3) TMB	ROC	initial cohort	ORR	Mann Whitney U P	-	0.003	PD-(L)1	melanoma	65
FM1 v3	Johnson, 2016 (12)	Clinical outcome in ICI treated patients with different TMB levels	High (>23.1) vs Intermediate (23.1-3.3) vs Low (<3.3) TMB	ROC	validation cohort	ORR	Mann Whitney U P	-	0.001	PD-(L)1	melanoma	65
FM1 v3	Johnson, 2016 (12)	Clinical outcome in ICI treated patients with different TMB levels	High (>23.1) vs Intermediate (23.1-3.3) vs Low (<3.3) TMB	ROC	initial + discovery cohorts	ORR	Mann Whitney U P	-	<0.001	PD-(L)1	melanoma	65
NCC-GP150	Wang, 2019 (49)	Clinical outcome in ICI treated patients with different TMB levels	median TMB in responders vs nonresponders groups	-	-	-	Mann Whitney U P	-	0.02	PD-(L)1	NSCLC	50
FM1 v3	Rosenberg, 2016 (5)	Clinical outcome in ICI treated patients with different TMB levels	median TMB in responders vs nonresponders groups	-	-	ORR	Mann Whitney U P	-	<0.0001	PD-(L)1	metastatic urothelial carcinoma	150
MSK-IMPACT v1, v2, v3	Rizvi, 2018 (42)	Clinical outcome in ICI treated patients with different TMB levels	median TMB in DCB vs NDB groups	-	-	DCB	Mann Whitney U P	-	0.0062	PD-(L)1 or combo	NSCLC	227
Oncomine Tumor Mutational Load Assay	Chaudhary, 2018 (41)	Clinical outcome in ICI treated patients with different TMB levels	median TMB in MSI vs MSS groups	-	-	-	Student T-test P	-	0.00069	-	Colorectal	30
FM1 v1, v2, v3	Goodman, 2017 (18)	Clinical outcome in ICI treated patients with different TMB levels	median TMB in responders vs nonresponders groups	Foundation Medicine official reports	-	ORR	unpaired Student t test	-	0.243	anti-CTLA4	various (NSCLC, melanoima and others)	29
FM1 v1, v2, v3	Goodman, 2017 (18)	Clinical outcome in ICI treated patients with different TMB levels	median TMB in responders vs nonresponders groups	Foundation Medicine official reports	-	ORR	unpaired Student t test	-	0.4061	combo	various (NSCLC, melanoima and others)	27
FM1 v1, v2, v3	Goodman, 2017 (18)	Clinical outcome in ICI treated patients with different TMB levels	median TMB in responders vs nonresponders groups	Foundation Medicine official reports	-	ORR	unpaired Student t test	-	0.0565	high dose IL2	various (NSCLC, melanoima and others)	22
FM1 v1, v2, v3	Goodman, 2017 (18)	Clinical outcome in ICI treated patients with different TMB levels	median TMB in responders vs nonresponders groups	Foundation Medicine official reports	-	ORR	unpaired Student t test	-	0.0595	PD-(L)1	non NSCLC/melanoma tumors	47
FM1 v1, v2, v3	Goodman, 2017 (18)	Clinical outcome in ICI treated patients with different TMB levels	median TMB in responders vs nonresponders groups	Foundation Medicine official reports	-	ORR	unpaired Student t test	-	<0.0001	PD-(L)1	various (NSCLC, melanoima and others)	112
FM1 v3	Kowanetz, 2016 (27)	Clinical outcome in ICI treated patients with different TMB levels	Low (Q1, <6.3) vs Intermediate-High (Q2-Q4, >=6.3) TMB	distribution	BIRCH + FIR	ORR	% patients with partial/complete response	-	19% vs 10%	PD-(L)1	NSCLC	367
FM1 v3	Kowanetz, 2016 (27)	Clinical outcome in ICI treated patients with different TMB levels	High (Q3-Q4, >=9.9) vs Low (Q1-Q2) TMB	distribution	BIRCH + FIR	ORR	% patients with partial/complete response	-	22% vs 13%	PD-(L)1	NSCLC	367
FM1 v3	Kowanetz, 2016 (27)	Clinical outcome in ICI treated patients with different TMB levels	High (Q4, >=16.6) vs Intermediate-Low (Q1-Q3) TMB	distribution	BIRCH + FIR	ORR	% patients with partial/complete response	-	26% vs 15%	PD-(L)1	NSCLC	367
FM1 v3	Kowanetz, 2016 (27)	Clinical outcome in ICI vs chemotherapy treated patients	ICI vs chemotherapy (BEP)	distribution	POPLAR	ORR	% patients with partial/complete response	-	15% vs 15%	PD-(L)1	NSCLC	87
FM1 v3	Kowanetz, 2016 (27)	Clinical outcome in ICI vs chemotherapy treated patients	ICI vs chemotherapy (low TMB patients, Q1)	distribution	POPLAR	ORR	% patients with partial/complete response	-	16% vs 12%	PD-(L)1	NSCLC	66
FM1 v3	Kowanetz, 2016 (27)	Clinical outcome in ICI vs chemotherapy treated patients	ICI vs chemotherapy (intermediate TMB patients, Q2-Q3)	distribution	POPLAR	ORR	% patients with partial/complete response	-	21% vs 11%	PD-(L)1	NSCLC	46
FM1 v3	Kowanetz, 2016 (27)	Clinical outcome in ICI vs chemotherapy treated patients	ICI vs chemotherapy (high TMB patients, Q4)	distribution	POPLAR	ORR	% patients with partial/complete response	-	30% vs 8%	PD-(L)1	NSCLC	23
ORR: Objective response rates; PFS: Progression-free survival:; OS: Overall Survival
FoundationOne v1: 185 genes; v2: 236 genes; v3: 315 genes; CDx : 324 genes
MSK-IMPACT v1: 341 genes; v2: 410 genes; v3: 468 genes.
ICI: immune checkpoint inhibitors; combo: anti-PD(L)-1 + anti-CTLA-4; PD-(L)1: anti-PD(L)1; CTLA-4: anti-CTLA-4
NSCLC: non small cell lung cancer
VUS: Variants of Unknown Significance

## Sheet: PredictiveValue_Statistics
Panel	Study	Observation	Comparison	TMB cutoff determination method	Cohort	Outcome	Statistics	Details statistics	Value	ICI	Cancer	N_samples
MSK-IMPACT v1, v2, v3	Rizvi, 2018 (42)	Clinical outcome in ICI treated patients with different TMB levels	High (>50th percentile) vs Low (<50th percentile) TMB	distribution	only patients with both TMB and PD-L1 expression data	DCB	AUC	-	0.601	PD-(L)1	NSCLC	84
FM1 CDx	Ready, 2019 (28)	Clinical outcome in ICI treated patients with different TMB levels	-	-	-	ORR	AUC (95% CI)	-	0.73 (0.62-0.84)	combo	NSCLC	98
FM1 CDx	Ready, 2019 (28)	Clinical outcome in ICI treated patients with different TMB levels	-	-	-	ORR	FPR (95% CI)	-	0.62 (0.49-0.73)	combo	NSCLC	98
FM1 CDx	Ready, 2019 (28)	Clinical outcome in ICI treated patients with different TMB levels	-	-	-	ORR	TPR (95% CI)	-	0.78 (0.63-0.93)	combo	NSCLC	98
ORR: Objective response rates; PFS: Progression-free survival:; OS: Overall Survival
FoundationOne v1: 185 genes; v2: 236 genes; v3: 315 genes; CDx : 324 genes
MSK-IMPACT v1: 341 genes; v2: 410 genes; v3: 468 genes.
ICI: immune checkpoint inhibitors; combo: anti-PD(L)-1 + anti-CTLA-4; PD-(L)1: anti-PD(L)1; CTLA-4: anti-CTLA-4
NSCLC: non small cell lung cancer
VUS: Variants of Unknown Significance
