# Supplementary material for: Tumor mutational burden quantification from targeted gene panels: major advancements and challenges
Source: J Immunother Cancer. 2019 Jul 15;7:183. doi: 10.1186/s40425-019-0647-4 (PMC6631597; doi:10.1186/s40425-019-0647-4)
Supplement: Supplementary file 6 — Table S6. Proposed recommendations for consistent TMB quantification and reporting. We report recommendations formulated by the TMB Harmonization Working Group (https://www.focr.org/tmb) as well as indications emerging from the studies reviewed in this work. (XLSX 24 kb) [file 40425_2019_647_MOESM6_ESM.xlsx]

## Sheet: Foglio1
Factor		Recommendations
Prenalytical factors		standardize sample processing protocols
		minimize interlaboratory variability
Gene panel specifications	size	genome coverage > 1Mb
	composition	include as much molecular/genetic information as possible to avoid rebiopsy
		refine immunotherapy response prediction by including:	- negative predictors of immunotherapy response
			- variants predisposing to adverse effects to immunotherapy
			- other potential immunotherapy biomarkers (MSI, MMR, …)
Bioinformatic workflow	interoperability	align panel-based TMB values to a WES-based TMB reference to ensure consistency across assays
		standardize bioinformatic algorithms for variant calling and filtering
	germline removal	preferred use of a matched normal sample
		use ExAC database in addition to dbSNP and 1000 Genomes for in silico filtering especially for non-caucasian ancestries
		improve different ancestries representation in public germline variant databases
	enhance TMB predictive power	use VAF as a proxy of clonality to further refine TMB quantification
		develop a robust multifactorial method to combine TMB with other potential immunotherapy biomarkers
TMB cutoff	method	use a statistical sound method such as ROC curves, instead of percentiles which are affected by outliers
	type	use cancer specific cutoffs (given the known differences in TMB distributions across cancer types)
Comparison of results		ensure report consistency (i.e. by indicating TMB as mutations per Mb)
		allow calibration of results from different studies
